# Supplementary material for: Widespread losses of pollinating insects in Britain
Source: Nat Commun. 2019 Mar 26;10:1018. doi: 10.1038/s41467-019-08974-9 (PMC6435717; doi:10.1038/s41467-019-08974-9)
Supplement: Supplementary file 4 — Supplementary Data 1 [file 41467_2019_8974_MOESM4_ESM.xlsx]

## Sheet: Sheet1
Supplementary Data 1 A summary table showing the breakdown of bee and hoverfly species in each of the trait grouping categories. Non-eusocial species are referred to a solitary species in the text describing this study.
Species	Distribution category	Dominant crop pollinator	Sociality
Bees
Andrena alfkenella	southern	0	non-eusocial
Andrena angustior	widespread southern	0	non-eusocial
Andrena apicata	widespread southern	0	non-eusocial
Andrena argentata	southern	0	non-eusocial
Andrena barbilabris	widespread southern	0	non-eusocial
Andrena bicolor	widespread southern	0	non-eusocial
Andrena bimaculata	southern	0	non-eusocial
Andrena bucephala	southern	0	non-eusocial
Andrena chrysosceles	widespread southern	1	non-eusocial
Andrena cineraria	widespread southern	1	non-eusocial
Andrena clarkella	widespread southern	0	non-eusocial
Andrena coitana	widespread southern	0	non-eusocial
Andrena congruens	southern	0	non-eusocial
Andrena denticulata	southern	0	non-eusocial
Andrena dorsata	southern	1	non-eusocial
Andrena ferox	southern	0	non-eusocial
Andrena flavipes	southern	1	non-eusocial
Andrena florea	southern	0	non-eusocial
Andrena fucata	widespread southern	0	non-eusocial
Andrena fulva	widespread southern	0	non-eusocial
Andrena fulvago	southern	0	non-eusocial
Andrena fuscipes	southern	0	non-eusocial
Andrena haemorrhoa	widespread southern	1	non-eusocial
Andrena hattorfiana	southern	0	non-eusocial
Andrena helvola	widespread southern	1	non-eusocial
Andrena humilis	southern	0	non-eusocial
Andrena labialis	southern	1	non-eusocial
Andrena labiata	southern	0	non-eusocial
Andrena lapponica	upland	0	non-eusocial
Andrena marginata	southern	0	non-eusocial
Andrena minutula	widespread southern	0	non-eusocial
Andrena minutuloides	southern	0	non-eusocial
Andrena nigriceps	widespread southern	0	non-eusocial
Andrena nigroaenea	widespread southern	1	non-eusocial
Andrena nitida	widespread southern	1	non-eusocial
Andrena nitidiuscula	southern	0	non-eusocial
Andrena ovatula	southern	1	non-eusocial
Andrena praecox	southern	0	non-eusocial
Andrena proxima	southern	0	non-eusocial
Andrena ruficrus	upland	0	non-eusocial
Andrena scotica	widespread southern	0	non-eusocial
Andrena semilaevis	widespread southern	0	non-eusocial
Andrena similis	widespread southern	0	non-eusocial
Andrena subopaca	widespread southern	1	non-eusocial
Andrena synadelpha	southern	0	non-eusocial
Andrena tarsata	upland	0	non-eusocial
Andrena thoracica	southern	0	non-eusocial
Andrena tibialis	southern	0	non-eusocial
Andrena trimmerana	southern	0	non-eusocial
Andrena varians	southern	0	non-eusocial
Andrena wilkella	widespread southern	0	non-eusocial
Anthidium manicatum	southern	0	non-eusocial
Anthophora bimaculata	southern	0	non-eusocial
Anthophora furcata	widespread southern	0	non-eusocial
Anthophora plumipes	widespread southern	0	non-eusocial
Anthophora quadrimaculata	southern	0	non-eusocial
Bombus distinguendus	upland	0	eusocial
Bombus hortorum	widespread	1	eusocial
Bombus humilis	southern	0	eusocial
Bombus hypnorum	widespread southern	0	eusocial
Bombus jonellus	upland	0	eusocial
Bombus lapidarius	widespread southern	1	eusocial
Bombus muscorum	upland	0	eusocial
Bombus pascuorum	widespread	1	eusocial
Bombus pratorum	widespread	1	eusocial
Bombus ruderarius	southern	0	eusocial
Bombus ruderatus	widespread southern	0	eusocial
Bombus soroeensis	upland	0	eusocial
Bombus sylvarum	southern	0	eusocial
Bombus terrestris	widespread southern	1	eusocial
Ceratina cyanea	southern	0	non-eusocial
Chelostoma campanularum	southern	0	non-eusocial
Chelostoma florisomne	widespread southern	0	non-eusocial
Colletes cunicularius	widespread southern	0	non-eusocial
Colletes daviesanus	widespread southern	0	non-eusocial
Colletes floralis	upland	0	non-eusocial
Colletes fodiens	southern	0	non-eusocial
Colletes halophilus	southern	0	non-eusocial
Colletes hederae	southern	0	non-eusocial
Colletes marginatus	southern	0	non-eusocial
Colletes similis	southern	0	non-eusocial
Colletes succinctus	widespread southern	0	non-eusocial
Dasypoda hirtipes	southern	0	non-eusocial
Eucera longicornis	southern	0	non-eusocial
Halictus confusus	southern	0	non-eusocial
Halictus rubicundus	widespread southern	1	facultatively eusocial
Halictus tumulorum	widespread southern	0	eusocial
Heriades truncorum	southern	0	non-eusocial
Hoplitis claviventris	southern	0	non-eusocial
Lasioglossum albipes	widespread southern	0	facultatively eusocial
Lasioglossum brevicorne	southern	0	non-eusocial
Lasioglossum calceatum	widespread southern	0	facultatively eusocial
Lasioglossum cupromicans	widespread southern	0	facultatively eusocial
Lasioglossum fratellum	upland	0	eusocial
Lasioglossum fulvicorne	widespread southern	0	non-eusocial
Lasioglossum laevigatum	southern	0	non-eusocial
Lasioglossum lativentre	southern	0	non-eusocial
Lasioglossum leucopus	widespread southern	0	eusocial
Lasioglossum leucozonium	widespread southern	0	non-eusocial
Lasioglossum malachurum	southern	1	eusocial
Lasioglossum minutissimum	southern	0	non-eusocial
Lasioglossum morio	widespread southern	0	eusocial
Lasioglossum nitidiusculum	widespread southern	0	non-eusocial
Lasioglossum parvulum	southern	0	non-eusocial
Lasioglossum pauperatum	southern	0	non-eusocial
Lasioglossum pauxillum	southern	1	eusocial
Lasioglossum prasinum	southern	0	non-eusocial
Lasioglossum punctatissimum	southern	0	non-eusocial
Lasioglossum puncticolle	southern	0	eusocial
Lasioglossum quadrinotatum	southern	0	non-eusocial
Lasioglossum rufitarse	widespread southern	0	non-eusocial
Lasioglossum semilucens	southern	0	non-eusocial
Lasioglossum smeathmanellum	widespread southern	0	non-eusocial
Lasioglossum villosulum	widespread southern	0	facultatively eusocial
Lasioglossum xanthopus	southern	1	non-eusocial
Lasioglossum zonulum	southern	0	non-eusocial
Macropis europaea	southern	0	non-eusocial
Megachile centuncularis	widespread southern	0	non-eusocial
Megachile circumcincta	widespread southern	0	non-eusocial
Megachile leachella	southern	0	non-eusocial
Megachile ligniseca	southern	0	non-eusocial
Megachile maritima	southern	0	non-eusocial
Megachile versicolor	southern	0	non-eusocial
Megachile willughbiella	widespread southern	0	non-eusocial
Melitta dimidiata	widespread southern	0	non-eusocial
Melitta haemorrhoidalis	southern	0	non-eusocial
Melitta leporina	southern	1	non-eusocial
Melitta tricincta	southern	0	non-eusocial
Osmia aurulenta	southern	0	non-eusocial
Osmia bicolor	southern	0	non-eusocial
Osmia bicornis	widespread southern	1	non-eusocial
Osmia caerulescens	widespread southern	0	non-eusocial
Osmia leaiana	southern	0	non-eusocial
Osmia parietina	widespread southern	0	non-eusocial
Osmia pilicornis	southern	0	non-eusocial
Osmia spinulosa	southern	0	non-eusocial
Osmia xanthomelana	widespread southern	0	non-eusocial
Panurgus banksianus	southern	0	non-eusocial
Panurgus calcaratus	southern	0	non-eusocial
Hoverflies
Anasimyia contracta	widespread	0	NA
Anasimyia interpuncta	southern	0	NA
Anasimyia lineata	widespread	0	NA
Anasimyia lunulata	widespread	0	NA
Anasimyia transfuga	widespread	0	NA
Arctophila superbiens	widespread	0	NA
Baccha elongata	widespread	0	NA
Brachyopa bicolor	southern	0	NA
Brachyopa insensilis	widespread	0	NA
Brachyopa pilosa	southern	0	NA
Brachyopa scutellaris	widespread	0	NA
Brachypalpoides lentus	widespread	0	NA
Brachypalpus laphriformis	southern	0	NA
Caliprobola speciosa	southern	0	NA
Callicera aurata	southern	0	NA
Callicera rufa	upland	0	NA
Chalcosyrphus eunotus	widespread	0	NA
Chalcosyrphus nemorum	widespread	0	NA
Chamaesyrphus scaevoides	upland	0	NA
Cheilosia albipila	widespread	0	NA
Cheilosia antiqua	widespread	0	NA
Cheilosia barbata	southern	0	NA
Cheilosia bergenstammi	widespread	0	NA
Cheilosia carbonaria	southern	0	NA
Cheilosia chrysocoma	widespread	0	NA
Cheilosia cynocephala	southern	0	NA
Cheilosia fraterna	widespread	0	NA
Cheilosia griseiventris	widespread southern	0	NA
Cheilosia grossa	widespread	0	NA
Cheilosia illustrata	widespread	0	NA
Cheilosia impressa	widespread	0	NA
Cheilosia lasiopa	widespread southern	0	NA
Cheilosia latifrons	widespread	0	NA
Cheilosia longula	upland	0	NA
Cheilosia mutabilis	widespread	0	NA
Cheilosia nebulosa	widespread	0	NA
Cheilosia pagana	widespread	0	NA
Cheilosia proxima	widespread	0	NA
Cheilosia pubera	widespread	0	NA
Cheilosia scutellata	widespread	0	NA
Cheilosia soror	southern	0	NA
Cheilosia urbana	southern	0	NA
Cheilosia variabilis	widespread	0	NA
Cheilosia velutina	southern	0	NA
Cheilosia vernalis	widespread	0	NA
Cheilosia vicina	upland	0	NA
Cheilosia vulpina	southern	0	NA
Chrysogaster cemiteriorum	widespread	0	NA
Chrysogaster solstitialis	widespread	0	NA
Chrysogaster virescens	upland	0	NA
Chrysotoxum arcuatum	upland	0	NA
Chrysotoxum bicinctum	widespread	0	NA
Chrysotoxum cautum	southern	0	NA
Chrysotoxum elegans	southern	0	NA
Chrysotoxum festivum	widespread southern	0	NA
Chrysotoxum verralli	southern	0	NA
Criorhina asilica	widespread southern	0	NA
Criorhina berberina	widespread	0	NA
Criorhina floccosa	widespread	0	NA
Criorhina ranunculi	widespread	0	NA
Dasysyrphus albostriatus	widespread	0	NA
Dasysyrphus pinastri	upland	0	NA
Dasysyrphus tricinctus	widespread	0	NA
Dasysyrphus venustus	widespread	0	NA
Didea fasciata	widespread	0	NA
Didea intermedia	upland	0	NA
Epistrophe diaphana	southern	0	NA
Epistrophe eligans	widespread	0	NA
Epistrophe grossulariae	widespread	0	NA
Epistrophe nitidicollis	southern	0	NA
Episyrphus balteatus	widespread	0	NA
Eriozona erratica	upland	0	NA
Eriozona syrphoides	upland	0	NA
Eristalinus aeneus	widespread southern	0	NA
Eristalinus sepulchralis	widespread	0	NA
Eristalis abusivus	widespread	0	NA
Eristalis arbustorum	widespread	0	NA
Eristalis horticola	widespread	0	NA
Eristalis interruptus	widespread	0	NA
Eristalis intricarius	widespread	0	NA
Eristalis pertinax	widespread	0	NA
Eristalis rupium	upland	0	NA
Eristalis tenax	widespread	0	NA
Eumerus funeralis	widespread southern	0	NA
Eumerus ornatus	southern	0	NA
Eumerus sabulonum	widespread southern	0	NA
Eumerus strigatus	widespread southern	0	NA
Eupeodes bucculatus	southern	0	NA
Eupeodes corollae	widespread	0	NA
Eupeodes latifasciatus	widespread	0	NA
Eupeodes luniger	widespread	0	NA
Eupeodes nielseni	upland	0	NA
Eupeodes nitens	southern	0	NA
Ferdinandea cuprea	widespread	0	NA
Ferdinandea ruficornis	southern	0	NA
Helophilus hybridus	widespread	0	NA
Helophilus pendulus	widespread	0	NA
Helophilus trivittatus	widespread	0	NA
Heringia heringi	widespread	0	NA
Heringia latitarsis	southern	0	NA
Heringia pubescens	widespread	0	NA
Heringia vitripennis	southern	0	NA
Lejogaster metallina	widespread	0	NA
Lejogaster tarsata	widespread southern	0	NA
Leucozona glaucia	widespread	0	NA
Leucozona laternaria	widespread	0	NA
Leucozona lucorum	widespread	0	NA
Melangyna arctica	upland	0	NA
Melangyna cincta	widespread	0	NA
Melangyna compositarum	widespread	0	NA
Melangyna labiatarum	widespread	0	NA
Melangyna lasiophthalma	widespread	0	NA
Melangyna quadrimaculata	widespread	0	NA
Melangyna umbellatarum	widespread	0	NA
Melanogaster aerosa	upland	0	NA
Melanogaster hirtella	widespread	0	NA
Melanostoma mellinum	widespread	0	NA
Melanostoma scalare	widespread	0	NA
Meligramma euchromum	southern	0	NA
Meligramma guttatum	widespread	0	NA
Meligramma trianguliferum	southern	0	NA
Meliscaeva auricollis	widespread	0	NA
Meliscaeva cinctella	widespread	0	NA
Merodon equestris	widespread	0	NA
Microdon analis	upland	0	NA
Microdon devius	southern	0	NA
Myathropa florea	widespread	0	NA
Myolepta dubia	southern	0	NA
Neoascia geniculata	widespread	0	NA
Neoascia interrupta	southern	0	NA
Neoascia meticulosa	widespread	0	NA
Neoascia obliqua	widespread	0	NA
Neoascia podagrica	widespread	0	NA
Neoascia tenur	widespread	0	NA
Orthonevra brevicornis	widespread southern	0	NA
Orthonevra geniculata	upland	0	NA
Orthonevra nobilis	widespread	0	NA
Paragus haemorrhous	widespread southern	0	NA
Parasyrphus annulatus	widespread	0	NA
Parasyrphus lineola	upland	0	NA
Parasyrphus malinellus	upland	0	NA
Parasyrphus nigritarsis	upland	0	NA
Parasyrphus punctulatus	widespread	0	NA
Parasyrphus vittiger	upland	0	NA
Parhelophilus consimilis	widespread	0	NA
Parhelophilus frutetorum	widespread southern	0	NA
Parhelophilus versicolor	widespread	0	NA
Pelecocera tricincta	southern	0	NA
Pipiza austriaca	widespread	0	NA
Pipiza bimaculata	widespread	0	NA
Pipiza fenestrata	southern	0	NA
Pipiza lugubris	southern	0	NA
Pipiza luteitarsis	widespread	0	NA
Pipiza noctiluca	widespread	0	NA
Pipizella viduata	widespread	0	NA
Pipizella virens	southern	0	NA
Platycheirus albimanus	widespread	0	NA
Platycheirus ambiguus	widespread southern	0	NA
Platycheirus angustatus	widespread	0	NA
Platycheirus discimanus	widespread	0	NA
Platycheirus fulviventris	widespread	0	NA
Platycheirus granditarsus	widespread	0	NA
Platycheirus immarginatus	widespread	0	NA
Platycheirus manicatus	widespread	0	NA
Platycheirus occultus	widespread	0	NA
Platycheirus perpallidus	upland	0	NA
Platycheirus podagratus	upland	0	NA
Platycheirus rosarum	widespread	0	NA
Platycheirus scambus	upland	0	NA
Platycheirus splendidus	widespread	0	NA
Platycheirus tarsalis	widespread	0	NA
Pocota personata	widespread	0	NA
Portevinia maculata	widespread	0	NA
Psilota anthracina	southern	0	NA
Rhingia campestris	widespread	0	NA
Rhingia rostrata	widespread southern	0	NA
Riponnensia splendens	widespread	0	NA
Scaeva pyrastri	widespread	0	NA
Scaeva selenitica	widespread	0	NA
Sericomyia lappona	upland	0	NA
Sericomyia silentis	widespread	0	NA
Sphaerophoria batava	southern	0	NA
Sphaerophoria fatarum	upland	0	NA
Sphaerophoria interrupta	widespread	0	NA
Sphaerophoria philanthus	upland	0	NA
Sphaerophoria rueppellii	southern	0	NA
Sphaerophoria scripta	widespread	0	NA
Sphaerophoria taeniata	southern	0	NA
Sphaerophoria virgata	upland	0	NA
Sphegina clunipes	widespread	0	NA
Sphegina elegans	widespread	0	NA
Sphegina sibirica	upland	0	NA
Sphegina verecunda	widespread	0	NA
Syritta pipiens	widespread	0	NA
Syrphus ribesii	widespread	0	NA
Syrphus torvus	widespread	0	NA
Syrphus vitripennis	widespread	0	NA
Trichopsomyia flavitarsis	widespread	0	NA
Triglyphus primus	widespread southern	0	NA
Tropidia scita	widespread southern	0	NA
Volucella bombylans	widespread	0	NA
Volucella inanis	southern	0	NA
Volucella inflata	southern	0	NA
Volucella pellucens	widespread	0	NA
Volucella zonaria	southern	0	NA
Xanthandrus comtus	widespread	0	NA
Xanthogramma citrofasciatum	southern	0	NA
Xylota abiens	southern	0	NA
Xylota florum	widespread	0	NA
Xylota jakutorum	upland	0	NA
Xylota segnis	widespread	0	NA
Xylota sylvarum	widespread	0	NA
Xylota tarda	widespread	0	NA
Xylota xanthocnema	widespread	0	NA
